# Supplementary material for: Differences in the microbiome of the small intestine of Leghorn lines divergently selected for antibody titer to sheep erythrocytes suggest roles for commensals in host humoral response
Source: Front Physiol. 2024 Jan 8;14:1304051. doi: 10.3389/fphys.2023.1304051 (PMC10800846; doi:10.3389/fphys.2023.1304051)
Supplement: Supplementary file 1 [file Table1.XLSX]

## Sheet: Sheet1
Detailed metrics for WEKA algorithm runs
Categorical Run	Metric	Support Vector Machines 6-fold cross	Support Vector Machines 66-34% split	Artificial Neural Network 6-fold cross	Artificial Neural Network 66-34% split	Decision Tree 6-fold cross	Decision Tree 66-34% split	Average
Top OTU 20 HAS vs LAS	Correctly Classified Percentage	91.6667	100	100	100	100	100	98.6111
	Incorrectly Classified Percentage	8.3333	0	0	0	0	0	1.38888
	Correctly Classified Instances	11	3	12	3	12	3	7.33333
	Incorrectly Classified Instances	1	0	0	0	0	0	0.166667
	Kappa statistic	0.8333	1	1	1	1	1	0.972217
	True Positive Rate	0.917	1	0.917	1	1	1	0.972333
	False Positive Rate	0.083	0	0.083	0	0	0	0.0276667
	Precision	0.929	1	0.929	1	1	1	0.976333
	Recall	0.917	1	0.917	1	1	1	0.972333
	F-Measure	0.916	1	0.916	1	1	1	0.972
	MCC	0.845	1	0.845	1	1	1	0.948333
	ROC Area	0.751	0.864	0.928	1	1	1	0.923833
	PRC Area	0.302	0.7	0.921	1	1	1	0.8205
G_Enterococcus, S_uncultured bacterium, EU459393.1.1420 Absent/Low/High 339 genes	Correctly Classified Percentage	100	75	100	75	66.6667	75	81.9445
	Incorrectly Classified Percentage	0	25	0	25	33.3333	25	18.0556
	Correctly Classified Instances	4	9	4	9	8	3	6.16667
	Incorrectly Classified Instances	0	3	0	3	4	1	1.83333
	Kappa statistic	1	0.6	1	0.6	0.4839	0.6	0.713983
	True Positive Rate	1	0.75	1	0.75	0.667	0.75	0.8195
	False Positive Rate	0	0.143	0	0.143	0.157	0.083	0.0876667
	Precision	1	?	1	?	0.653	?	0.884333
	Recall	1	0.75	1	0.75	0.667	0.75	0.8195
	F-Measure	1	?	1	?	0.653	?	0.884333
	MCC	1	?	1	?	0.516	?	0.838667
	ROC Area	1	0.831	1	1	0.755	0.833	0.903167
	PRC Area	1	0.644	1	1	0.583	0.688	0.819167
S_Lactobacillus crispatus, EU559595.1.1562 High/Medium/Low 35 genes	Correctly Classified Percentage	83.3333	75	83.3333	100	50	83.3333	79.1667
	Incorrectly Classified Percentage	16.6667	25	16.6667	0	50	16.6667	20.8333
	Correctly Classified Instances	10	3	10	4	2	10	6.5
	Incorrectly Classified Instances	2	1	2	0	2	2	1.5
	Kappa statistic	0.73333	0.6	0.73333	1	0.3333	0.7419	0.69031
	True Positive Rate	0.75	0.833	0.833	1	0.833	0.5	0.7915
	False Positive Rate	0	0.056	0.056	0	0.056	0	0.028
	Precision	1	0.833	0.833	1	0.854	?	0.904
	Recall	0.75	0.833	0.833	1	0.833	0.5	0.7915
	F-Measure	0.833	0.833	0.833	1	0.835	?	0.8668
	MCC	0.789	0.778	0.778	1	0.766	?	0.8222
	ROC Area	1	0.88	0.944	1	0.889	1	0.952167
	PRC Area	1	0.771	0.927	1	0.778	1	0.912667
G_Lactobacillus, uncultured bacterium, EU776306.1.1423 High/Medium/Low 325 genes	Correctly Classified Percentage	75	75	75	50	91.6667	100	77.7778
	Incorrectly Classified Percentage	25	25	25	50	8.3333	0	22.2222
	Correctly Classified Instances	9	3	9	2	11	4	6.33333
	Incorrectly Classified Instances	3	1	3	2	1	0	1.66667
	Kappa statistic	0.6129	0.5556	0.6129	0.2	0.871	1	0.642067
	True Positive Rate	0.75	0.75	0.75	0.5	0.917	1	0.777833
	False Positive Rate	0.129	0.25	0.147	0.333	0.042	0	0.150167
	Precision	0.736	?	0.818	?	0.933	1	0.87175
	Recall	0.75	0.75	0.75	0.5	0.917	1	0.777833
	F-Measure	0.736	?	0.695	?	0.913	1	0.836
	MCC	0.627	?	0.644	?	0.889	1	0.79
	ROC Area	0.843	0.875	0.897	0.875	0.938	1	0.904667
	PRC Area	0.675	0.833	0.832	0.917	0.871	1	0.854667
G_Lactobacillus, S_uncultured bacterium, AY958858.1.1540 High/Medium/Low 349 genes	Correctly Classified Percentage	91.6667	75	91.6667	75	58.3333	50	73.6111
	Incorrectly Classified Percentage	8.3333	25	8.3333	25	41.6667	50	26.3889
	Correctly Classified Instances	11	3	11	3	7	2	6.16667
	Incorrectly Classified Instances	1	1	1	1	5	2	1.83333
	Kappa statistic	0.8462	0.5	0.8462	0.5	0.0625	0.2	0.492483
	True Positive Rate	0.917	0.75	0.917	0.75	0.583	0.5	0.736167
	False Positive Rate	0.117	0.25	0.117	0.25	0.494	0.25	0.246333
	Precision	0.927	0.833	0.927	0.833	?	?	0.88
	Recall	0.917	0.75	0.917	0.75	0.583	0.5	0.736167
	F-Measure	0.911	0.733	0.911	0.733	?	?	0.822
	MCC	0.848	0.577	0.848	0.577	?	?	0.7125
	ROC Area	0.914	0.813	0.948	1	0.586	0.75	0.835167
	PRC Area	0.872	0.75	0.944	1	0.531	0.708	0.800833
G_Lactobacillus, S_uncultured bacterium, EU460910.1.1421 Absent/Low/High 83 genes	Correctly Classified Percentage	100	100	91.6667	100	50	50	81.9445
	Incorrectly Classified Percentage	0	0	8.3333	0	50	50	18.0556
	Correctly Classified Instances	12	4	11	4	6	2	6.5
	Incorrectly Classified Instances	0	0	1	0	6	2	1.5
	Kappa statistic	1	1	0.8667	1	0.0526	0.2	0.68655
	True Positive Rate	1	1	0.917	1	0.5	0.5	0.8195
	False Positive Rate	0	0	0.042	0	0.458	0.333	0.138833
	Precision	1	1	0.933	1	?	?	0.98325
	Recall	1	1	0.917	1	0.5	0.5	0.8195
	F-Measure	1	1	0.918	1	?	?	0.9795
	MCC	1	1	0.868	1	?	?	0.967
	ROC Area	1	1	0.986	1	0.521	0.5	0.8345
	PRC Area	1	1	0.988	1	0.403	0.438	0.804833
G_Lactobacillus, S_uncultured bacterium, EU774852.1.1423 Absent/Low/High 500 genes	Correctly Classified Percentage	83.3333	100	83.3333	100	66.6667	75	84.7222
	Incorrectly Classified Percentage	16.6667	0	16.6667	0	33.3333	25	15.2778
	Correctly Classified Instances	10	4	10	4	8	3	6.5
	Incorrectly Classified Instances	2	0	2	0	4	1	1.5
	Kappa statistic	0.75	1	0.75	1	0.5102	0.6364	0.774433
	True Positive Rate	0.833	1	0.833	1	0.667	0.75	0.847167
	False Positive Rate	0.069	0	0.069	0	0.157	0.083	0.063
	Precision	0.854	1	0.854	1	0.678	0.875	0.876833
	Recall	0.833	1	0.833	1	0.667	0.75	0.847167
	F-Measure	0.835	1	0.835	1	0.646	0.75	0.844333
	MCC	0.761	1	0.761	1	0.501	0.683	0.784333
	ROC Area	0.925	1	0.968	1	0.755	0.833	0.9135
	PRC Area	0.806	1	0.949	1	0.581	0.75	0.847667
G_Lactobacillus, S_uncultured bacterium, IEDS9QS05FX4Q0 Absent/Low/High 228 genes	Correctly Classified Percentage	100	100	91.6667	100	75	75	90.2778
	Incorrectly Classified Percentage	0	0	8.3333	0	25	25	9.72222
	Correctly Classified Instances	4	12	11	4	9	3	7.16667
	Incorrectly Classified Instances	0	0	1	0	3	1	0.833333
	Kappa statistic	1	1	0.8462	1	0.5325	0.5556	0.822383
	True Positive Rate	1	1	0.917	1	0.75	0.75	0.902833
	False Positive Rate	0	0	0.117	0	0.161	0.25	0.088
	Precision	1	1	0.927	1	0.677	?	0.9208
	Recall	1	1	0.917	1	0.75	0.75	0.902833
	F-Measure	1	1	0.911	1	0.711	?	0.9244
	MCC	1	1	0.848	1	0.604	?	0.8904
	ROC Area	1	1	0.983	1	0.841	0.708	0.922
	PRC Area	1	1	0.99	1	0.753	0.646	0.898167
G_Lactobacillus, S_uncultured Lactobacillus sp., HM218868.1.1554 Absent/Low/High 312 genes	Correctly Classified Percentage	75	75	75	75	75	75	75
	Incorrectly Classified Percentage	25	25	25	25	25	25	25
	Correctly Classified Instances	9	3	9	3	9	3	6
	Incorrectly Classified Instances	3	1	3	1	3	1	2
	Kappa statistic	0.6327	0.6364	0.6327	0.6364	0.6087	0.6364	0.63055
	True Positive Rate	0.75	0.75	0.75	0.75	0.75	0.75	0.75
	False Positive Rate	0.111	0.083	0.111	0.083	0.161	0.083	0.105333
	Precision	0.826	0.875	0.826	0.875	0.778	0.875	0.8425
	Recall	0.75	0.75	0.75	0.75	0.75	0.75	0.75
	F-Measure	0.719	0.75	0.719	0.75	0.753	0.75	0.740167
	MCC	0.66	0.683	0.66	0.683	0.613	0.683	0.663667
	ROC Area	0.819	0.833	0.887	0.875	0.795	0.833	0.840333
	PRC Area	0.681	0.75	0.865	0.917	0.66	0.75	0.7705
G_Lactobacillus, S_uncultured bacterium, HM218952.1.1524 Absent/Low/High 45 genes	Correctly Classified Percentage	83.3333	75	83.3333	100	41.6667	25	68.0555
	Incorrectly Classified Percentage	16.6667	25	16.6667	0	58.3333	75	31.9444
	Correctly Classified Instances	10	3	10	4	5	1	5.5
	Incorrectly Classified Instances	2	1	2	0	7	3	2.5
	Kappa statistic	0.7363	0.5556	0.7363	1	0.0455	0.2	0.545617
	True Positive Rate	0.833	0.75	0.75	1	0.417	0.25	0.666667
	False Positive Rate	0.101	0	0.161	0	0.367	0	0.104833
	Precision	0.864	1	0.864	1	0.352	?	0.816
	Recall	0.833	0.75	0.833	1	0.417	0.25	0.6805
	F-Measure	0.8	0.85	0.8	1	0.349	?	0.7598
	MCC	0.762	0.683	0.762	1	0.05	?	0.6514
	ROC Area	0.82	1	0.8	1	0.525	0.625	0.795
	PRC Area	0.739	1	0.696	1	0.37	0.813	0.769667
